# Supplementary material for: New Insight for the Genetic Evaluation of Resistance to Ostreid Herpesvirus Infection, a Worldwide Disease, in Crassostrea gigas
Source: PLoS One. 2015 Jun 3;10(6):e0127917. doi: 10.1371/journal.pone.0127917 (PMC4454582; doi:10.1371/journal.pone.0127917)
Supplement: S1 Table — (XLSX) [file pone.0127917.s002.xlsx]

## Sheet: Feuil1
Date_debut	Date_fin	methods	Family	male	female	bag	Initial number	Dead	Live	Mortality (%)
2011-08-01	2011-09-01	poche	1	1	1	1	147	42	105	28.5714			poche	=BF
2011-08-01	2011-09-01	poche	1	1	1	2	151	56	95	37.0861			filet	=MF
2011-08-01	2011-09-01	poche	2	1	2	3	150	124	26	82.6667			Mix	=MF
2011-08-01	2011-09-01	poche	2	1	2	4	149	129	20	86.5772			injection	=OsHV-1 challenge
2011-08-01	2011-09-01	poche	3	2	3	5	150	143	7	95.3333
2011-08-01	2011-09-01	poche	3	2	3	6	150	149	1	99.3333
2011-08-01	2011-09-01	poche	4	2	4	7	150	146	4	97.3333
2011-08-01	2011-09-01	poche	4	2	4	8	140	138	2	98.5714
2011-08-01	2011-09-01	poche	5	3	5	9	150	62	88	41.3333
2011-08-01	2011-09-01	poche	5	3	5	10	149	75	74	50.3356
2011-08-01	2011-09-01	poche	6	3	6	11	150	142	8	94.6667
2011-08-01	2011-09-01	poche	6	3	6	12	150	135	15	90
2011-08-01	2011-09-01	poche	7	4	7	13	150	68	82	45.3333
2011-08-01	2011-09-01	poche	7	4	7	14	150	81	69	54
2011-08-01	2011-09-01	poche	9	5	9	15	150	141	9	94
2011-08-01	2011-09-01	poche	9	5	9	16	150	149	1	99.3333
2011-08-01	2011-09-01	poche	10	5	10	17	150	141	9	94
2011-08-01	2011-09-01	poche	10	5	10	18	150	149	1	99.3333
2011-08-01	2011-09-01	poche	11	6	11	19	151	115	36	76.1589
2011-08-01	2011-09-01	poche	11	6	11	20	150	114	36	76
2011-08-01	2011-09-01	poche	14	7	14	21	147	129	18	87.7551
2011-08-01	2011-09-01	poche	14	7	14	22	149	132	17	88.5906
2011-08-01	2011-09-01	poche	15	8	15	23	150	150	0	100
2011-08-01	2011-09-01	poche	15	8	15	24	150	147	3	98
2011-08-01	2011-09-01	poche	16	8	16	25	150	146	4	97.3333
2011-08-01	2011-09-01	poche	16	8	16	26	150	146	4	97.3333
2011-08-01	2011-09-01	poche	17	9	17	27	149	145	4	97.3154
2011-08-01	2011-09-01	poche	17	9	17	28	150	148	2	98.6667
2011-08-01	2011-09-01	poche	18	9	18	29	147	140	7	95.2381
2011-08-01	2011-09-01	poche	18	9	18	30	149	141	8	94.6309
2011-08-01	2011-09-01	poche	19	10	19	31	149	142	7	95.302
2011-08-01	2011-09-01	poche	19	10	19	32	148	134	14	90.5405
2011-08-01	2011-09-01	poche	20	10	20	33	150	135	15	90
2011-08-01	2011-09-01	poche	20	10	20	34	146	119	27	81.5068
2011-08-01	2011-09-01	poche	21	11	21	35	152	147	5	96.7105
2011-08-01	2011-09-01	poche	21	11	21	36	147	129	18	87.7551
2011-08-01	2011-09-01	poche	22	11	22	37	152	89	63	58.5526
2011-08-01	2011-09-01	poche	22	11	22	38	148	97	51	65.5405
2011-08-01	2011-09-01	poche	23	12	23	39	147	108	39	73.4694
2011-08-01	2011-09-01	poche	23	12	23	40	159	129	30	81.1321
2011-08-01	2011-09-01	poche	24	12	24	41	150	139	11	92.6667
2011-08-01	2011-09-01	poche	24	12	24	42	150	149	1	99.3333
2011-08-01	2011-09-01	poche	25	13	25	43	149	144	5	96.6443
2011-08-01	2011-09-01	poche	25	13	25	44	148	142	6	95.9459
2011-08-01	2011-09-01	poche	26	13	26	45	152	143	9	94.0789
2011-08-01	2011-09-01	poche	26	13	26	46	149	126	23	84.5638
2011-08-01	2011-09-01	poche	27	14	27	47	149	134	15	89.9329
2011-08-01	2011-09-01	poche	27	14	27	48	150	139	11	92.6667
2011-08-01	2011-09-01	poche	28	14	28	49	152	140	12	92.1053
2011-08-01	2011-09-01	poche	28	14	28	50	150	144	6	96
2011-08-01	2011-09-01	poche	29	15	29	51	150	144	6	96
2011-08-01	2011-09-01	poche	29	15	29	52	149	141	8	94.6309
2011-08-01	2011-09-01	poche	30	15	30	53	152	147	5	96.7105
2011-08-01	2011-09-01	poche	30	15	30	54	150	150	0	100
2011-08-01	2011-09-01	poche	31	16	31	55	162	121	41	74.6914
2011-08-01	2011-09-01	poche	31	16	31	56	151	104	47	68.8742
2011-08-01	2011-09-01	poche	32	16	32	57	149	84	65	56.3758
2011-08-01	2011-09-01	poche	32	16	32	58	148	93	55	62.8378
2011-08-01	2011-09-01	poche	34	17	34	59	151	137	14	90.7285
2011-08-01	2011-09-01	poche	34	17	34	60	150	142	8	94.6667
2011-08-01	2011-09-01	poche	35	18	35	61	148	130	18	87.8378
2011-08-01	2011-09-01	poche	35	18	35	62	151	135	16	89.404
2011-08-01	2011-09-01	poche	36	18	36	63	150	135	15	90
2011-08-01	2011-09-01	poche	36	18	36	64	150	120	30	80
2011-08-01	2011-09-01	poche	37	19	37	65	148	91	57	61.4865
2011-08-01	2011-09-01	poche	37	19	37	66	149	94	55	63.0872
2011-08-01	2011-09-01	poche	38	19	38	67	150	143	7	95.3333
2011-08-01	2011-09-01	poche	38	19	38	68	148	135	13	91.2162
2011-08-01	2011-09-01	poche	39	20	39	69	148	131	17	88.5135
2011-08-01	2011-09-01	poche	39	20	39	70	148	129	19	87.1622
2011-08-01	2011-09-01	poche	40	20	40	71	148	122	26	82.4324
2011-08-01	2011-09-01	poche	40	20	40	72	149	120	29	80.5369
2011-08-01	2011-09-01	poche	43	22	43	73	147	104	43	70.7483
2011-08-01	2011-09-01	poche	43	22	43	74	141	109	32	77.305
2011-08-01	2011-09-01	poche	44	22	44	75	151	84	67	55.6291
2011-08-01	2011-09-01	poche	44	22	44	76	148	87	61	58.7838
2011-08-01	2011-09-01	poche	45	23	45	77	141	140	1	99.2908
2011-08-01	2011-09-01	poche	45	23	45	78	150	150	0	100
2011-08-01	2011-09-01	poche	46	23	46	79	150	101	49	67.3333
2011-08-01	2011-09-01	poche	46	23	46	80	149	83	66	55.7047
2011-08-01	2011-09-01	poche	47	24	47	81	151	89	62	58.9404
2011-08-01	2011-09-01	poche	47	24	47	82	148	115	33	77.7027
2011-08-01	2011-09-01	poche	48	24	48	83	148	61	87	41.2162
2011-08-01	2011-09-01	poche	48	24	48	84	149	32	117	21.4765
2011-08-01	2011-09-01	poche	49	49	49	85	150	15	135	10
2011-08-01	2011-09-01	poche	49	49	49	86	143	21	122	14.6853
2011-08-01	2011-09-01	filet	1	1	1	87	60	12	48	20
2011-08-01	2011-09-01	filet	1	1	1	88	52	16	36	30.7692
2011-08-01	2011-09-01	filet	1	1	1	89	49	23	26	46.9388
2011-08-01	2011-09-01	filet	2	1	2	87	49	34	15	69.3878
2011-08-01	2011-09-01	filet	2	1	2	88	49	33	16	67.3469
2011-08-01	2011-09-01	filet	2	1	2	89	50	40	10	80
2011-08-01	2011-09-01	filet	3	2	3	87	49	44	5	89.7959
2011-08-01	2011-09-01	filet	3	2	3	88	49	46	3	93.8776
2011-08-01	2011-09-01	filet	3	2	3	89	50	49	1	98
2011-08-01	2011-09-01	filet	4	2	4	87	50	49	1	98
2011-08-01	2011-09-01	filet	4	2	4	88	50	48	2	96
2011-08-01	2011-09-01	filet	4	2	4	89	50	46	4	92
2011-08-01	2011-09-01	filet	5	3	5	87	51	34	17	66.6667
2011-08-01	2011-09-01	filet	5	3	5	88	49	33	16	67.3469
2011-08-01	2011-09-01	filet	5	3	5	89	51	36	15	70.5882
2011-08-01	2011-09-01	filet	6	3	6	87	51	45	6	88.2353
2011-08-01	2011-09-01	filet	6	3	6	88	49	45	4	91.8367
2011-08-01	2011-09-01	filet	6	3	6	89	50	48	2	96
2011-08-01	2011-09-01	filet	7	4	7	87	50	29	21	58
2011-08-01	2011-09-01	filet	7	4	7	88	49	28	21	57.1429
2011-08-01	2011-09-01	filet	7	4	7	89	51	35	16	68.6275
2011-08-01	2011-09-01	filet	8	4	8	87	50	21	29	42
2011-08-01	2011-09-01	filet	8	4	8	88	43	8	35	18.6047
2011-08-01	2011-09-01	filet	9	5	9	87	49	45	4	91.8367
2011-08-01	2011-09-01	filet	9	5	9	88	51	47	4	92.1569
2011-08-01	2011-09-01	filet	9	5	9	89	50	50	0	100
2011-08-01	2011-09-01	filet	10	5	10	87	50	50	0	100
2011-08-01	2011-09-01	filet	10	5	10	88	50	49	1	98
2011-08-01	2011-09-01	filet	10	5	10	89	50	50	0	100
2011-08-01	2011-09-01	filet	11	6	11	87	51	39	12	76.4706
2011-08-01	2011-09-01	filet	11	6	11	88	50	36	14	72
2011-08-01	2011-09-01	filet	11	6	11	89	50	43	7	86
2011-08-01	2011-09-01	filet	12	6	12	87	50	49	1	98
2011-08-01	2011-09-01	filet	12	6	12	88	50	50	0	100
2011-08-01	2011-09-01	filet	12	6	12	89	50	50	0	100
2011-08-01	2011-09-01	filet	14	7	14	87	50	47	3	94
2011-08-01	2011-09-01	filet	14	7	14	88	50	48	2	96
2011-08-01	2011-09-01	filet	14	7	14	89	41	40	1	97.561
2011-08-01	2011-09-01	filet	15	8	15	87	50	50	0	100
2011-08-01	2011-09-01	filet	15	8	15	88	50	50	0	100
2011-08-01	2011-09-01	filet	15	8	15	89	50	49	1	98
2011-08-01	2011-09-01	filet	16	8	16	87	50	50	0	100
2011-08-01	2011-09-01	filet	16	8	16	88	51	48	3	94.1176
2011-08-01	2011-09-01	filet	16	8	16	89	50	49	1	98
2011-08-01	2011-09-01	filet	17	9	17	87	50	48	2	96
2011-08-01	2011-09-01	filet	17	9	17	88	50	48	2	96
2011-08-01	2011-09-01	filet	17	9	17	89	50	48	2	96
2011-08-01	2011-09-01	filet	18	9	18	87	50	46	4	92
2011-08-01	2011-09-01	filet	18	9	18	88	50	49	1	98
2011-08-01	2011-09-01	filet	18	9	18	89	50	48	2	96
2011-08-01	2011-09-01	filet	19	10	19	87	52	40	12	76.9231
2011-08-01	2011-09-01	filet	19	10	19	88	50	38	12	76
2011-08-01	2011-09-01	filet	19	10	19	89	50	45	5	90
2011-08-01	2011-09-01	filet	20	10	20	87	55	32	23	58.1818
2011-08-01	2011-09-01	filet	20	10	20	88	52	32	20	61.5385
2011-08-01	2011-09-01	filet	20	10	20	89	50	46	4	92
2011-08-01	2011-09-01	filet	21	11	21	87	50	40	10	80
2011-08-01	2011-09-01	filet	21	11	21	88	51	42	9	82.3529
2011-08-01	2011-09-01	filet	21	11	21	89	51	49	2	96.0784
2011-08-01	2011-09-01	filet	22	11	22	87	52	31	21	59.6154
2011-08-01	2011-09-01	filet	22	11	22	88	50	31	19	62
2011-08-01	2011-09-01	filet	22	11	22	89	49	38	11	77.551
2011-08-01	2011-09-01	filet	23	12	23	87	52	38	14	73.0769
2011-08-01	2011-09-01	filet	23	12	23	88	51	31	20	60.7843
2011-08-01	2011-09-01	filet	23	12	23	89	49	39	10	79.5918
2011-08-01	2011-09-01	filet	24	12	24	87	50	50	0	100
2011-08-01	2011-09-01	filet	24	12	24	88	50	47	3	94
2011-08-01	2011-09-01	filet	24	12	24	89	50	48	2	96
2011-08-01	2011-09-01	filet	25	13	25	87	50	48	2	96
2011-08-01	2011-09-01	filet	25	13	25	88	40	36	4	90
2011-08-01	2011-09-01	filet	25	13	25	89	50	48	2	96
2011-08-01	2011-09-01	filet	26	13	26	87	48	44	4	91.6667
2011-08-01	2011-09-01	filet	26	13	26	88	48	44	4	91.6667
2011-08-01	2011-09-01	filet	26	13	26	89	50	49	1	98
2011-08-01	2011-09-01	filet	27	14	27	87	52	46	6	88.4615
2011-08-01	2011-09-01	filet	27	14	27	88	50	45	5	90
2011-08-01	2011-09-01	filet	27	14	27	89	50	49	1	98
2011-08-01	2011-09-01	filet	28	14	28	87	50	47	3	94
2011-08-01	2011-09-01	filet	28	14	28	88	51	44	7	86.2745
2011-08-01	2011-09-01	filet	28	14	28	89	50	46	4	92
2011-08-01	2011-09-01	filet	29	15	29	87	53	49	4	92.4528
2011-08-01	2011-09-01	filet	29	15	29	88	50	43	7	86
2011-08-01	2011-09-01	filet	29	15	29	89	50	50	0	100
2011-08-01	2011-09-01	filet	30	15	30	87	51	46	5	90.1961
2011-08-01	2011-09-01	filet	30	15	30	88	52	47	5	90.3846
2011-08-01	2011-09-01	filet	30	15	30	89	50	50	0	100
2011-08-01	2011-09-01	filet	31	16	31	87	51	35	16	68.6275
2011-08-01	2011-09-01	filet	31	16	31	88	50	39	11	78
2011-08-01	2011-09-01	filet	31	16	31	89	50	40	10	80
2011-08-01	2011-09-01	filet	32	16	32	87	51	29	22	56.8627
2011-08-01	2011-09-01	filet	32	16	32	88	50	35	15	70
2011-08-01	2011-09-01	filet	32	16	32	89	41	35	6	85.3659
2011-08-01	2011-09-01	filet	34	17	34	87	50	46	4	92
2011-08-01	2011-09-01	filet	34	17	34	88	50	48	2	96
2011-08-01	2011-09-01	filet	34	17	34	89	50	48	2	96
2011-08-01	2011-09-01	filet	35	18	35	87	50	46	4	92
2011-08-01	2011-09-01	filet	35	18	35	88	50	44	6	88
2011-08-01	2011-09-01	filet	35	18	35	89	50	43	7	86
2011-08-01	2011-09-01	filet	36	18	36	87	52	43	9	82.6923
2011-08-01	2011-09-01	filet	36	18	36	88	50	42	8	84
2011-08-01	2011-09-01	filet	36	18	36	89	50	48	2	96
2011-08-01	2011-09-01	filet	37	19	37	87	50	31	19	62
2011-08-01	2011-09-01	filet	37	19	37	88	50	28	22	56
2011-08-01	2011-09-01	filet	37	19	37	89	50	33	17	66
2011-08-01	2011-09-01	filet	38	19	38	87	49	45	4	91.8367
2011-08-01	2011-09-01	filet	38	19	38	88	48	42	6	87.5
2011-08-01	2011-09-01	filet	38	19	38	89	50	46	4	92
2011-08-01	2011-09-01	filet	39	20	39	87	50	40	10	80
2011-08-01	2011-09-01	filet	39	20	39	88	50	44	6	88
2011-08-01	2011-09-01	filet	39	20	39	89	50	44	6	88
2011-08-01	2011-09-01	filet	40	20	40	87	49	40	9	81.6327
2011-08-01	2011-09-01	filet	40	20	40	88	50	35	15	70
2011-08-01	2011-09-01	filet	40	20	40	89	51	43	8	84.3137
2011-08-01	2011-09-01	filet	41	21	41	87	64	39	25	60.9375
2011-08-01	2011-09-01	filet	41	21	41	88	50	25	25	50
2011-08-01	2011-09-01	filet	41	21	41	89	50	30	20	60
2011-08-01	2011-09-01	filet	42	21	42	87	50	36	14	72
2011-08-01	2011-09-01	filet	42	21	42	88	50	39	11	78
2011-08-01	2011-09-01	filet	42	21	42	89	50	37	13	74
2011-08-01	2011-09-01	filet	43	22	43	87	49	29	20	59.1837
2011-08-01	2011-09-01	filet	43	22	43	88	50	38	12	76
2011-08-01	2011-09-01	filet	43	22	43	89	50	41	9	82
2011-08-01	2011-09-01	filet	44	22	44	87	49	22	27	44.898
2011-08-01	2011-09-01	filet	44	22	44	88	50	30	20	60
2011-08-01	2011-09-01	filet	44	22	44	89	50	29	21	58
2011-08-01	2011-09-01	filet	45	23	45	87	50	50	0	100
2011-08-01	2011-09-01	filet	45	23	45	88	50	49	1	98
2011-08-01	2011-09-01	filet	45	23	45	89	48	47	1	97.9167
2011-08-01	2011-09-01	filet	46	23	46	87	49	27	22	55.102
2011-08-01	2011-09-01	filet	46	23	46	88	50	24	26	48
2011-08-01	2011-09-01	filet	46	23	46	89	48	34	14	70.8333
2011-08-01	2011-09-01	filet	47	24	47	87	54	45	9	83.3333
2011-08-01	2011-09-01	filet	47	24	47	88	49	34	15	69.3878
2011-08-01	2011-09-01	filet	47	24	47	89	60	43	17	71.6667
2011-08-01	2011-09-01	filet	48	24	48	87	50	17	33	34
2011-08-01	2011-09-01	filet	48	24	48	88	50	25	25	50
2011-08-01	2011-09-01	filet	48	24	48	89	50	23	27	46
2011-08-01	2011-09-01	MIX	1	1	1	90	49	12	37	24.4898
2011-08-01	2011-09-01	MIX	2	1	2	90	25	18	7	72
2011-08-01	2011-09-01	MIX	3	2	3	90	50	45	5	90
2011-08-01	2011-09-01	MIX	4	2	4	90	46	44	2	95.6522
2011-08-01	2011-09-01	MIX	5	3	5	90	33	20	13	60.6061
2011-08-01	2011-09-01	MIX	6	3	6	90	46	40	6	86.9565
2011-08-01	2011-09-01	MIX	7	4	7	90	34	20	14	58.8235
2011-08-01	2011-09-01	MIX	9	5	9	90	33	32	1	96.9697
2011-08-01	2011-09-01	MIX	10	5	10	90	46	45	1	97.8261
2011-08-01	2011-09-01	MIX	11	6	11	90	31	22	9	70.9677
2011-08-01	2011-09-01	MIX	14	7	14	90	32	30	2	93.75
2011-08-01	2011-09-01	MIX	15	8	15	90	29	29	0	100
2011-08-01	2011-09-01	MIX	16	8	16	90	16	15	1	93.75
2011-08-01	2011-09-01	MIX	17	9	17	90	27	26	1	96.2963
2011-08-01	2011-09-01	MIX	18	9	18	90	26	24	2	92.3077
2011-08-01	2011-09-01	MIX	19	10	19	90	22	17	5	77.2727
2011-08-01	2011-09-01	MIX	20	10	20	90	40	25	15	62.5
2011-08-01	2011-09-01	MIX	21	11	21	90	35	30	5	85.7143
2011-08-01	2011-09-01	MIX	23	12	23	90	37	28	9	75.6757
2011-08-01	2011-09-01	MIX	24	12	24	90	34	34	0	100
2011-08-01	2011-09-01	MIX	25	13	25	90	47	45	2	95.7447
2011-08-01	2011-09-01	MIX	26	13	26	90	29	27	2	93.1034
2011-08-01	2011-09-01	MIX	27	14	27	90	22	20	2	90.9091
2011-08-01	2011-09-01	MIX	28	14	28	90	34	31	3	91.1765
2011-08-01	2011-09-01	MIX	29	15	29	90	29	26	3	89.6552
2011-08-01	2011-09-01	MIX	30	15	30	90	41	38	3	92.6829
2011-08-01	2011-09-01	MIX	31	16	31	90	42	30	12	71.4286
2011-08-01	2011-09-01	MIX	32	16	32	90	47	33	14	70.2128
2011-08-01	2011-09-01	MIX	34	17	34	90	49	47	2	95.9184
2011-08-01	2011-09-01	MIX	35	18	35	90	32	28	4	87.5
2011-08-01	2011-09-01	MIX	36	18	36	90	19	16	3	84.2105
2011-08-01	2011-09-01	MIX	37	19	37	90	37	22	15	59.4595
2011-08-01	2011-09-01	MIX	38	19	38	90	16	14	2	87.5
2011-08-01	2011-09-01	MIX	39	20	39	90	25	20	5	80
2011-08-01	2011-09-01	MIX	40	20	40	90	17	13	4	76.4706
2011-08-01	2011-09-01	MIX	43	22	43	90	19	14	5	73.6842
2011-08-01	2011-09-01	MIX	44	22	44	90	11	4	7	36.3636
2011-08-01	2011-09-01	MIX	45	23	45	90	36	35	1	97.2222
2011-08-01	2011-09-01	MIX	46	23	46	90	18	9	9	50
2011-08-01	2011-09-01	MIX	47	24	47	90	14	10	4	71.4286
2011-08-01	2011-09-01	MIX	48	24	48	90	47	17	30	36.1702
2011-08-01	2011-09-01	MIX	1	1	1	91	49	14	35	28.5714
2011-08-01	2011-09-01	MIX	2	1	2	91	25	18	7	72
2011-08-01	2011-09-01	MIX	3	2	3	91	43	37	6	86.0465
2011-08-01	2011-09-01	MIX	4	2	4	91	49	47	2	95.9184
2011-08-01	2011-09-01	MIX	5	3	5	91	39	25	14	64.1026
2011-08-01	2011-09-01	MIX	6	3	6	91	11	10	1	90.9091
2011-08-01	2011-09-01	MIX	7	4	7	91	42	22	20	52.381
2011-08-01	2011-09-01	MIX	9	5	9	91	39	37	2	94.8718
2011-08-01	2011-09-01	MIX	10	5	10	91	45	45	0	100
2011-08-01	2011-09-01	MIX	11	6	11	91	26	19	7	73.0769
2011-08-01	2011-09-01	MIX	14	7	14	91	24	22	2	91.6667
2011-08-01	2011-09-01	MIX	15	8	15	91	46	45	1	97.8261
2011-08-01	2011-09-01	MIX	16	8	16	91	18	17	1	94.4444
2011-08-01	2011-09-01	MIX	17	9	17	91	30	29	1	96.6667
2011-08-01	2011-09-01	MIX	18	9	18	91	32	30	2	93.75
2011-08-01	2011-09-01	MIX	19	10	19	91	21	16	5	76.1905
2011-08-01	2011-09-01	MIX	20	10	20	91	42	29	13	69.0476
2011-08-01	2011-09-01	MIX	21	11	21	91	36	28	8	77.7778
2011-08-01	2011-09-01	MIX	23	12	23	91	48	33	15	68.75
2011-08-01	2011-09-01	MIX	24	12	24	91	34	33	1	97.0588
2011-08-01	2011-09-01	MIX	25	13	25	91	26	25	1	96.1538
2011-08-01	2011-09-01	MIX	26	13	26	91	32	30	2	93.75
2011-08-01	2011-09-01	MIX	27	14	27	91	30	28	2	93.3333
2011-08-01	2011-09-01	MIX	28	14	28	91	34	32	2	94.1176
2011-08-01	2011-09-01	MIX	29	15	29	91	43	40	3	93.0233
2011-08-01	2011-09-01	MIX	30	15	30	91	37	34	3	91.8919
2011-08-01	2011-09-01	MIX	31	16	31	91	38	27	11	71.0526
2011-08-01	2011-09-01	MIX	32	16	32	91	50	34	16	68
2011-08-01	2011-09-01	MIX	34	17	34	91	47	45	2	95.7447
2011-08-01	2011-09-01	MIX	35	18	35	91	32	28	4	87.5
2011-08-01	2011-09-01	MIX	36	18	36	91	38	32	6	84.2105
2011-08-01	2011-09-01	MIX	37	19	37	91	41	25	16	60.9756
2011-08-01	2011-09-01	MIX	38	19	38	91	23	21	2	91.3043
2011-08-01	2011-09-01	MIX	39	20	39	91	12	10	2	83.3333
2011-08-01	2011-09-01	MIX	40	20	40	91	18	14	4	77.7778
2011-08-01	2011-09-01	MIX	43	22	43	91	25	17	8	68
2011-08-01	2011-09-01	MIX	44	22	44	91	12	7	5	58.3333
2011-08-01	2011-09-01	MIX	45	23	45	91	45	45	0	100
2011-08-01	2011-09-01	MIX	46	23	46	91	22	12	10	54.5455
2011-08-01	2011-09-01	MIX	47	24	47	91	11	8	3	72.7273
2011-08-01	2011-09-01	MIX	48	24	48	91	50	20	30	40
2011-08-01	2011-09-01	MIX	1	1	1	92	17	6	11	35.2941
2011-08-01	2011-09-01	MIX	2	1	2	92	22	14	8	63.6364
2011-08-01	2011-09-01	MIX	3	2	3	92	50	46	4	92
2011-08-01	2011-09-01	MIX	4	2	4	92	49	47	2	95.9184
2011-08-01	2011-09-01	MIX	5	3	5	92	43	30	13	69.7674
2011-08-01	2011-09-01	MIX	6	3	6	92	34	30	4	88.2353
2011-08-01	2011-09-01	MIX	7	4	7	92	28	16	12	57.1429
2011-08-01	2011-09-01	MIX	9	5	9	92	40	38	2	95
2011-08-01	2011-09-01	MIX	10	5	10	92	42	41	1	97.619
2011-08-01	2011-09-01	MIX	11	6	11	92	31	22	9	70.9677
2011-08-01	2011-09-01	MIX	14	7	14	92	14	13	1	92.8571
2011-08-01	2011-09-01	MIX	15	8	15	92	24	24	0	100
2011-08-01	2011-09-01	MIX	16	8	16	92	29	28	1	96.5517
2011-08-01	2011-09-01	MIX	17	9	17	92	19	17	2	89.4737
2011-08-01	2011-09-01	MIX	18	9	18	92	38	36	2	94.7368
2011-08-01	2011-09-01	MIX	19	10	19	92	20	16	4	80
2011-08-01	2011-09-01	MIX	20	10	20	92	33	23	10	69.697
2011-08-01	2011-09-01	MIX	21	11	21	92	22	18	4	81.8182
2011-08-01	2011-09-01	MIX	23	12	23	92	34	25	9	73.5294
2011-08-01	2011-09-01	MIX	24	12	24	92	27	26	1	96.2963
2011-08-01	2011-09-01	MIX	25	13	25	92	27	25	2	92.5926
2011-08-01	2011-09-01	MIX	26	13	26	92	21	19	2	90.4762
2011-08-01	2011-09-01	MIX	27	14	27	92	15	14	1	93.3333
2011-08-01	2011-09-01	MIX	28	14	28	92	25	23	2	92
2011-08-01	2011-09-01	MIX	29	15	29	92	47	44	3	93.617
2011-08-01	2011-09-01	MIX	30	15	30	92	37	35	2	94.5946
2011-08-01	2011-09-01	MIX	31	16	31	92	34	23	11	67.6471
2011-08-01	2011-09-01	MIX	32	16	32	92	50	35	15	70
2011-08-01	2011-09-01	MIX	34	17	34	92	50	47	3	94
2011-08-01	2011-09-01	MIX	35	18	35	92	11	9	2	81.8182
2011-08-01	2011-09-01	MIX	36	18	36	92	29	26	3	89.6552
2011-08-01	2011-09-01	MIX	37	19	37	92	31	19	12	61.2903
2011-08-01	2011-09-01	MIX	38	19	38	92	12	11	1	91.6667
2011-08-01	2011-09-01	MIX	39	20	39	92	19	16	3	84.2105
2011-08-01	2011-09-01	MIX	40	20	40	92	33	25	8	75.7576
2011-08-01	2011-09-01	MIX	43	22	43	92	38	27	11	71.0526
2011-08-01	2011-09-01	MIX	44	22	44	92	26	15	11	57.6923
2011-08-01	2011-09-01	MIX	45	23	45	92	45	44	1	97.7778
2011-08-01	2011-09-01	MIX	46	23	46	92	34	19	15	55.8824
2011-08-01	2011-09-01	MIX	47	24	47	92	25	18	7	72
2011-08-01	2011-09-01	MIX	48	24	48	92	32	12	20	37.5
2011-10-05	2011-10-10	injection	50	50	50	94	10	0	10	0
2011-10-05	2011-10-10	injection	50	50	50	95	10	7	3	70
2011-10-05	2011-10-10	injection	50	50	50	96	10	6	4	60
2011-10-05	2011-10-10	injection	50	50	50	97	10	7	3	70
2011-10-05	2011-10-10	injection	1	1	1	98	10	0	10	0
2011-10-05	2011-10-10	injection	1	1	1	99	10	1	9	10
2011-10-05	2011-10-10	injection	1	1	1	100	10	1	9	10
2011-10-05	2011-10-10	injection	2	1	2	101	10	6	4	60
2011-10-05	2011-10-10	injection	2	1	2	102	10	7	3	70
2011-10-05	2011-10-10	injection	2	1	2	103	10	6	4	60
2011-10-05	2011-10-10	injection	7	4	7	104	10	6	4	60
2011-10-05	2011-10-10	injection	7	4	7	105	10	3	7	30
2011-10-05	2011-10-10	injection	7	4	7	106	10	5	5	50
2011-10-05	2011-10-10	injection	9	5	9	107	10	4	6	40
2011-10-05	2011-10-10	injection	9	5	9	108	10	7	3	70
2011-10-05	2011-10-10	injection	9	5	9	109	10	9	1	90
2011-10-05	2011-10-10	injection	16	8	16	110	10	9	1	90
2011-10-05	2011-10-10	injection	16	8	16	111	10	9	1	90
2011-10-05	2011-10-10	injection	16	8	16	112	10	9	1	90
2011-10-05	2011-10-10	injection	17	9	17	113	10	10	0	100
2011-10-05	2011-10-10	injection	17	9	17	114	10	9	1	90
2011-10-05	2011-10-10	injection	17	9	17	115	10	10	0	100
2011-10-05	2011-10-10	injection	19	10	19	116	10	2	8	20
2011-10-05	2011-10-10	injection	19	10	19	117	10	5	5	50
2011-10-05	2011-10-10	injection	19	10	19	118	10	5	5	50
2011-10-05	2011-10-10	injection	20	10	20	119	10	7	3	70
2011-10-05	2011-10-10	injection	20	10	20	120	10	8	2	80
2011-10-05	2011-10-10	injection	20	10	20	121	10	4	6	40
2011-10-05	2011-10-10	injection	24	12	24	122	10	6	4	60
2011-10-05	2011-10-10	injection	24	12	24	123	10	9	1	90
2011-10-05	2011-10-10	injection	24	12	24	124	10	10	0	100
2011-10-05	2011-10-10	injection	25	13	25	125	10	9	1	90
2011-10-05	2011-10-10	injection	25	13	25	126	10	9	1	90
2011-10-05	2011-10-10	injection	25	13	25	127	10	9	1	90
2011-10-05	2011-10-10	injection	29	15	29	128	10	8	2	80
2011-10-05	2011-10-10	injection	29	15	29	129	10	8	2	80
2011-10-05	2011-10-10	injection	29	15	29	130	10	7	3	70
2011-10-05	2011-10-10	injection	35	18	35	131	10	8	2	80
2011-10-05	2011-10-10	injection	35	18	35	132	10	4	6	40
2011-10-05	2011-10-10	injection	35	18	35	133	10	3	7	30
2011-10-05	2011-10-10	injection	38	19	38	134	10	6	4	60
2011-10-05	2011-10-10	injection	38	19	38	135	10	3	7	30
2011-10-05	2011-10-10	injection	38	19	38	136	10	4	6	40
2011-10-05	2011-10-10	injection	44	22	44	137	10	1	9	10
2011-10-05	2011-10-10	injection	44	22	44	138	10	4	6	40
2011-10-05	2011-10-10	injection	44	22	44	139	10	3	7	30
2011-10-05	2011-10-10	injection	48	24	48	140	10	5	5	50
2011-10-05	2011-10-10	injection	48	24	48	141	10	2	8	20
2011-10-05	2011-10-10	injection	48	24	48	142	10	4	6	40
2011-10-12	2011-10-17	injection	50	50	50	143	10	0	10	0
2011-10-12	2011-10-17	injection	50	50	50	144	10	7	3	70
2011-10-12	2011-10-17	injection	50	50	50	145	10	5	5	50
2011-10-12	2011-10-17	injection	50	50	50	146	10	5	5	50
2011-10-12	2011-10-17	injection	3	2	3	147	10	3	7	30
2011-10-12	2011-10-17	injection	3	2	3	148	10	2	8	20
2011-10-12	2011-10-17	injection	3	2	3	149	10	3	7	30
2011-10-12	2011-10-17	injection	4	2	4	150	10	8	2	80
2011-10-12	2011-10-17	injection	4	2	4	151	10	6	4	60
2011-10-12	2011-10-17	injection	4	2	4	152	10	9	1	90
2011-10-12	2011-10-17	injection	5	3	5	153	10	1	9	10
2011-10-12	2011-10-17	injection	5	3	5	154	10	1	9	10
2011-10-12	2011-10-17	injection	5	3	5	155	10	0	10	0
2011-10-12	2011-10-17	injection	6	3	6	156	10	6	4	60
2011-10-12	2011-10-17	injection	6	3	6	157	10	5	5	50
2011-10-12	2011-10-17	injection	6	3	6	158	10	5	5	50
2011-10-12	2011-10-17	injection	21	11	21	159	10	1	9	10
2011-10-12	2011-10-17	injection	21	11	21	160	10	4	6	40
2011-10-12	2011-10-17	injection	21	11	21	161	10	2	8	20
2011-10-12	2011-10-17	injection	22	11	22	162	10	0	10	0
2011-10-12	2011-10-17	injection	22	11	22	163	10	0	10	0
2011-10-12	2011-10-17	injection	22	11	22	164	10	0	10	0
2011-10-12	2011-10-17	injection	27	14	27	165	10	9	1	90
2011-10-12	2011-10-17	injection	27	14	27	166	10	7	3	70
2011-10-12	2011-10-17	injection	27	14	27	167	10	5	5	50
2011-10-12	2011-10-17	injection	28	14	28	168	10	8	2	80
2011-10-12	2011-10-17	injection	28	14	28	169	10	7	3	70
2011-10-12	2011-10-17	injection	28	14	28	170	10	8	2	80
2011-10-12	2011-10-17	injection	31	16	31	171	10	5	5	50
2011-10-12	2011-10-17	injection	31	16	31	172	10	7	3	70
2011-10-12	2011-10-17	injection	31	16	31	173	10	7	3	70
2011-10-12	2011-10-17	injection	32	16	32	174	10	3	7	30
2011-10-12	2011-10-17	injection	32	16	32	175	10	1	9	10
2011-10-12	2011-10-17	injection	32	16	32	176	10	2	8	20
2011-10-12	2011-10-17	injection	41	21	41	177	10	6	4	60
2011-10-12	2011-10-17	injection	41	21	41	178	10	7	3	70
2011-10-12	2011-10-17	injection	41	21	41	179	10	6	4	60
2011-10-12	2011-10-17	injection	42	21	42	180	10	6	4	60
2011-10-12	2011-10-17	injection	42	21	42	181	10	2	8	20
2011-10-12	2011-10-17	injection	42	21	42	182	10	4	6	40
2011-10-12	2011-10-17	injection	45	23	45	183	10	8	2	80
2011-10-12	2011-10-17	injection	45	23	45	184	10	9	1	90
2011-10-12	2011-10-17	injection	45	23	45	185	10	6	4	60
2011-10-12	2011-10-17	injection	46	23	46	186	10	1	9	10
2011-10-12	2011-10-17	injection	46	23	46	187	10	3	7	30
2011-10-12	2011-10-17	injection	46	23	46	188	10	4	6	40
2011-10-12	2011-10-17	injection	40	20	40	189	10	4	6	40
2011-10-12	2011-10-17	injection	40	20	40	190	10	1	9	10
2011-10-12	2011-10-17	injection	40	20	40	191	10	2	8	20
2011-10-19	2011-10-24	injection	50	50	50	192	10	0	10	0
2011-10-19	2011-10-24	injection	50	50	50	193	10	4	6	40
2011-10-19	2011-10-24	injection	50	50	50	194	10	7	3	70
2011-10-19	2011-10-24	injection	50	50	50	195	10	6	4	60
2011-10-19	2011-10-24	injection	10	5	10	196	10	7	3	70
2011-10-19	2011-10-24	injection	10	5	10	197	10	8	2	80
2011-10-19	2011-10-24	injection	10	5	10	198	10	9	1	90
2011-10-19	2011-10-24	injection	11	6	11	199	10	3	7	30
2011-10-19	2011-10-24	injection	11	6	11	200	10	2	8	20
2011-10-19	2011-10-24	injection	11	6	11	201	10	2	8	20
2011-10-19	2011-10-24	injection	14	7	14	202	10	8	2	80
2011-10-19	2011-10-24	injection	14	7	14	203	10	6	4	60
2011-10-19	2011-10-24	injection	14	7	14	204	10	7	3	70
2011-10-19	2011-10-24	injection	15	8	15	205	10	10	0	100
2011-10-19	2011-10-24	injection	15	8	15	206	10	10	0	100
2011-10-19	2011-10-24	injection	15	8	15	207	10	10	0	100
2011-10-19	2011-10-24	injection	18	9	18	208	10	4	6	40
2011-10-19	2011-10-24	injection	18	9	18	209	10	9	1	90
2011-10-19	2011-10-24	injection	18	9	18	210	10	5	5	50
2011-10-19	2011-10-24	injection	23	12	23	211	10	9	1	90
2011-10-19	2011-10-24	injection	23	12	23	212	10	5	5	50
2011-10-19	2011-10-24	injection	23	12	23	213	10	8	2	80
2011-10-19	2011-10-24	injection	26	13	26	214	10	8	2	80
2011-10-19	2011-10-24	injection	26	13	26	215	10	9	1	90
2011-10-19	2011-10-24	injection	26	13	26	216	10	6	4	60
2011-10-19	2011-10-24	injection	30	15	30	217	10	8	2	80
2011-10-19	2011-10-24	injection	30	15	30	218	10	8	2	80
2011-10-19	2011-10-24	injection	30	15	30	219	10	9	1	90
2011-10-19	2011-10-24	injection	34	17	34	220	10	9	1	90
2011-10-19	2011-10-24	injection	34	17	34	221	10	8	2	80
2011-10-19	2011-10-24	injection	34	17	34	222	10	8	2	80
2011-10-19	2011-10-24	injection	36	18	36	223	10	6	4	60
2011-10-19	2011-10-24	injection	36	18	36	224	10	5	5	50
2011-10-19	2011-10-24	injection	36	18	36	225	10	6	4	60
2011-10-19	2011-10-24	injection	37	19	37	226	10	3	7	30
2011-10-19	2011-10-24	injection	37	19	37	227	10	5	5	50
2011-10-19	2011-10-24	injection	37	19	37	228	10	4	6	40
2011-10-19	2011-10-24	injection	39	20	39	229	10	3	7	30
2011-10-19	2011-10-24	injection	39	20	39	230	10	7	3	70
2011-10-19	2011-10-24	injection	39	20	39	231	10	7	3	70
2011-10-19	2011-10-24	injection	43	22	43	232	10	3	7	30
2011-10-19	2011-10-24	injection	43	22	43	233	10	4	6	40
2011-10-19	2011-10-24	injection	43	22	43	234	10	2	8	20
2011-10-19	2011-10-24	injection	47	24	47	235	10	3	7	30
2011-10-19	2011-10-24	injection	47	24	47	236	10	4	6	40
2011-10-19	2011-10-24	injection	47	24	47	237	10	6	4	60
2011-10-26	2011-11-01	injection	50	50	50	238	10	0	10	0
2011-10-26	2011-11-01	injection	50	50	50	239	10	4	6	40
2011-10-26	2011-11-01	injection	1	1	1	240	10	2	8	20
2011-10-26	2011-11-01	injection	2	1	2	241	10	6	4	60
2011-10-26	2011-11-01	injection	3	2	3	242	10	7	3	70
2011-10-26	2011-11-01	injection	4	2	4	243	10	10	0	100
2011-10-26	2011-11-01	injection	5	3	5	244	10	1	9	10
2011-10-26	2011-11-01	injection	6	3	6	245	10	8	2	80
2011-10-26	2011-11-01	injection	7	4	7	246	10	2	8	20
2011-10-26	2011-11-01	injection	9	5	9	247	10	9	1	90
2011-10-26	2011-11-01	injection	10	5	10	248	10	9	1	90
2011-10-26	2011-11-01	injection	11	6	11	249	10	5	5	50
2011-10-26	2011-11-01	injection	14	7	14	250	10	8	2	80
2011-10-26	2011-11-01	injection	15	8	15	251	10	10	0	100
2011-10-26	2011-11-01	injection	16	8	16	252	10	8	2	80
2011-10-26	2011-11-01	injection	17	9	17	253	10	9	1	90
2011-10-26	2011-11-01	injection	18	9	18	254	10	8	2	80
2011-10-26	2011-11-01	injection	19	10	19	255	10	8	2	80
2011-10-26	2011-11-01	injection	20	10	20	256	10	9	1	90
2011-10-26	2011-11-01	injection	21	11	21	257	10	3	7	30
2011-10-26	2011-11-01	injection	22	11	22	258	10	4	6	40
2011-10-26	2011-11-01	injection	23	12	23	259	10	9	1	90
2011-10-26	2011-11-01	injection	24	12	24	260	10	8	2	80
2011-10-26	2011-11-01	injection	25	13	25	261	10	10	0	100
2011-10-26	2011-11-01	injection	26	13	26	262	10	8	2	80
2011-10-26	2011-11-01	injection	27	14	27	263	10	10	0	100
2011-10-26	2011-11-01	injection	28	14	28	264	10	8	2	80
2011-10-26	2011-11-01	injection	29	15	29	265	10	10	0	100
2011-10-26	2011-11-01	injection	30	15	30	266	10	7	3	70
2011-10-26	2011-11-01	injection	31	16	31	267	10	7	3	70
2011-10-26	2011-11-01	injection	32	16	32	268	10	7	3	70
2011-10-26	2011-11-01	injection	34	17	34	269	10	10	0	100
2011-10-26	2011-11-01	injection	35	18	35	270	10	9	1	90
2011-10-26	2011-11-01	injection	36	18	36	271	10	7	3	70
2011-10-26	2011-11-01	injection	37	19	37	272	10	6	4	60
2011-10-26	2011-11-01	injection	39	20	39	273	10	3	7	30
2011-10-26	2011-11-01	injection	41	21	41	274	10	7	3	70
2011-10-26	2011-11-01	injection	42	21	42	275	10	9	1	90
2011-10-26	2011-11-01	injection	43	22	43	276	10	0	10	0
2011-10-26	2011-11-01	injection	44	22	44	277	10	5	5	50
2011-10-26	2011-11-01	injection	46	23	46	278	10	2	8	20
2011-10-26	2011-11-01	injection	47	24	47	279	10	8	2	80
2011-10-26	2011-11-01	injection	48	24	48	280	10	2	8	20
